# Supplementary material for: Limonium tetragonum Promotes Running Endurance in Mice through Mitochondrial Biogenesis and Oxidative Fiber Formation
Source: Nutrients. 2022 Sep 21;14(19):3904. doi: 10.3390/nu14193904 (PMC9570989; doi:10.3390/nu14193904)
Supplement: Supplementary file 1 [file nutrients-14-03904-s001.zip]

Archive with 1 entries (1 files):
- nutrients-1849665-supplementary.pdf
